# Supplementary material for: A multi-demand operating system underlying diverse cognitive tasks
Source: Nat Commun. 2024 Mar 11;15:2185. doi: 10.1038/s41467-024-46511-5 (PMC10928152; doi:10.1038/s41467-024-46511-5)
Supplement: Supplementary file 3 — Source data [file 41467_2024_46511_MOESM3_ESM.xlsx]

## Sheet: Figure3a
X_c	y_c
-0.197102	-0.0090153
-0.641468	-0.0352758
2.09165	0.876051
-1.36813	-0.302716
-0.669611	0.246033
0.519327	-0.286015
0.846932	0.662101
-0.115721	-0.134699
-0.678004	0.295673
-0.280379	-0.1707
1.14125	0.040615
0.531105	-0.00730651
1.58572	0.106436
-0.662345	-0.0650187
1.95797	1.07255
-0.568252	-0.726875
1.52251	0.300162
3.11839	1.07499
-0.793817	-0.782911
1.45253	0.139862
-0.766234	-0.330855
-1.42079	-0.455795
0.781697	0.440951
0.891326	-0.255545
1.46364	-0.888125
-1.83147	0.000502131
-1.36423	-0.106383
0.460562	-0.708493
-0.0252597	0.29531
-0.685188	0.156278
0.363804	0.625321
0.481007	-0.202164
-0.749433	-0.300368
-1.46952	-0.165673
-1.46985	0.037675
1.62593	0.558885
-2.39988	-0.0199007
1.05027	0.369397
0.972166	0.149242
0.187982	-0.59775
-1.9582	-0.784369
-0.354815	-0.313335
0.070075	0.116188
-0.730355	-0.163572
-0.841626	-0.769424
-1.54004	-0.384627
0.937128	0.191845
-0.455643	0.671194
0.553006	0.266592
-0.568624	0.273053

## Sheet: Figure3b
X_c	y_c
0.922772	2.50114
0.26331	0.858255
1.56256	1.38374
0.47216	1.10645
-1.11008	0.0173585
-1.20636	-0.566642
0.461374	1.39336
-0.337712	-1.51898
-0.882356	-0.668037
0.863224	1.34766
-0.0750961	-0.0402234
-0.0382844	1.61749
-0.811827	0.367768
-0.241011	-1.3192
-0.245435	-0.308496
-0.836042	-0.473865
1.5158	1.11715
1.10278	0.517505
2.32014	1.64992
0.842325	0.453189
0.579458	0.173366
-0.970376	-0.130824
-0.571915	0.486351
0.0684125	-0.504845
-0.907129	-1.10721
-1.16645	0.0615087
-1.2672	-0.117663
0.348538	-0.938901
0.126174	0.37963
0.915173	-0.733056
-0.322042	0.252164
-0.446774	-1.05662
-1.22698	-1.24493
-0.406673	-0.572146
1.47274	0.906161
0.0733435	-0.654864
1.29011	0.928294
-0.00928578	-0.562837
0.591172	-0.953967
-0.949498	-0.950807
-0.730875	-1.32465
-0.0597066	-0.0621263
0.726573	0.284535
-0.285832	-0.504454
-0.438214	-0.225714
-0.780522	-0.451797
-0.136061	0.849259
-0.149339	-0.531019
0.0909295	-1.12835

## Sheet: Figure3c
X_c	y_c
0.0886572	0.638577
0.399976	-0.404552
1.13671	0.439503
0.233955	-0.548344
0.111765	0.0362468
-0.225224	-0.540696
-0.0816535	0.409402
0.0149563	-0.123721
-0.154913	-0.202016
1.25117	1.32999
-1.39465	-0.774399
2.17189	1.83075
0.637351	-0.3569
-0.666929	-0.0227832
-1.16225	-0.293488
1.17768	0.0101218
-1.44865	-0.501071
-0.650195	0.737356
-0.498072	0.916435
-0.479121	-0.575254
1.1501	-0.286123
-1.56374	-0.527996
1.31686	-0.607906
0.158585	0.023964
0.35689	-0.0271944
0.364444	-0.219851
3.2454	3.67983
0.969111	0.374835
-1.20398	-0.511606
0.133958	-0.83261
0.0594012	0.169233
0.198101	0.129002
-0.455262	-0.596911
1.11915	0.342051
0.18294	0.36792
-2.04806	-0.881636
-0.98566	-0.180843
0.25501	-0.887825
-0.0759962	0.0610894
-1.64416	-0.0428345
2.6572	0.740107
-0.493659	-0.13919
-0.585981	-0.539718
-0.439793	-0.641518
-0.9296	-0.507271
0.0628434	0.645849
-0.640198	-0.204867
-0.912174	-0.37716
-0.851757	-0.455263
0.137596	-0.0707129

## Sheet: Figure3d
X_c	y_c
-0.12325	0.182409
0.371078	0.186686
1.07512	-0.184001
0.507228	0.782453
-0.490777	0.559886
-2.09836	-4.56355
-0.924449	-1.7342
0.805632	0.621919
-0.372651	-1.79972
-0.335318	-0.18917
-0.845127	-1.73391
0.480098	0.442973
-0.0957773	-1.08235
-0.492463	0.204252
0.233569	0.346944
0.51309	-0.0433721
-1.18373	0.0193071
-0.0797017	-0.68352
0.955958	0.259951
-0.172627	-0.632884
-0.577552	-0.404895
-0.269882	0.404952
1.03948	0.919191
0.272685	0.779152
-0.241345	-0.267999
0.278114	0.0495424
-0.430901	0.140941
-0.327004	0.456862
0.879305	0.835047
0.0508665	-0.812895
-0.243129	0.169515
1.44564	0.431658
-0.0133438	0.255434
-0.432546	-0.232799
0.436163	0.493127
-0.630651	0.477548
-0.197775	0.598666
-0.0432061	0.46295
-0.0998822	0.838959
-0.212064	-0.0833952
1.1813	0.656679
-0.292947	0.837046
-0.344048	0.111643
1.04067	0.445759
-0.622298	0.302299
0.416946	-0.0652793
-0.00706913	0.312181
0.216928	0.928008

## Sheet: Figure3e
brain	behavior
0.390476	1.10065
0.273684	0.243625
0.0857143	-2.43604
0.35	0.0853266
0.211111	-1.36907
0.0818182	0.386652
0.2	-1.24381
0.226087	0.100802
0.223529	-0.65185
0.180952	-0.152522
0.211765	-0.757844
0.0952381	-0.371282
0.252632	-0.149431
0.142857	0.856242
0.182609	-0.570274
0.29	1.9526
0.228571	0.71014
0.0916667	-0.704691
0.253333	1.79247
0.161905	0.318439
0.115789	0.2793
0.2	-0.0819855
0.144444	-0.342951
0.181818	0.00603191
0.173913	2.37256
0.288889	-0.231018
0.218182	-0.438265
0.158333	0.494364
0.181818	-0.220263
0.254545	-0.282807
0.113043	-1.29657
0.171429	0.635109
0.294118	1.14394
0.15	0.791874
0.409091	0.0648396
0.130435	-2.38757
0.247619	0.218829
0.0909091	-0.972906
0.218182	0.0175594
0.218182	0.66058
0.341667	1.97228
0.172727	1.28523
0.326316	-1.52715
0.208696	-0.222491
0.190909	-0.141793
0.38	1.35419
0.243478	-0.29877
0.286957	-0.613278
0.2	-0.55088
0.208333	-0.828123

## Sheet: Figure3f
brain	behavior
0.22623	1.16618
0.225641	0.347482
0.282353	-1.46279
0.189474	0.523002
0.109804	-0.762382
0.217778	0.0569377
0.27451	0.917131
0.217857	0.528316
0.1625	0.596367
0.270833	1.784
0.254902	0.559785
0.219048	0.193981
0.203636	0.404026
0.235714	0.979529
0.225455	-0.51122
0.196	2.03807
0.344186	-0.898646
0.288462	-0.826967
0.356098	1.72109
0.25	2.00624
0.211111	-0.468948
0.182979	1.18277
0.188235	-0.785779
0.248889	-0.541814
0.145455	-1.17885
0.156	0.141045
0.22449	0.716435
0.184	-0.370992
0.2	-0.316037
0.254545	-0.73006
0.209302	0.660709
0.204167	0.341748
0.157692	-3.13867
0.222222	-1.29668
0.36	1.08648
0.193548	-0.15459
0.316981	-0.406749
0.2	-0.292272
0.268	-0.970983
0.161905	-1.56134
0.2	-0.997255
0.220833	0.393917
0.308475	1.12879
0.206897	-0.177462
0.237736	-1.14125
0.188235	-0.118969
0.237037	-0.234321
0.182979	-0.580943
0.226087	0.020943

## Sheet: Figure3g
brain	behavior
0.351111	0.62674
0.365633	1.01744
0.2886	-0.151741
0.414141	-1.40913
0.461111	0.386407
0.339869	1.40129
0.321895	-1.30209
0.386831	0.887859
0.338889	0.539287
0.327778	-1.8604
0.448232	1.00501
0.296296	-2.17158
0.340278	-0.0389658
0.415989	1.7677
0.262003	-0.32738
0.305556	-0.399646
0.426612	-0.222245
0.305115	-2.07365
0.410016	-0.283026
0.327913	0.371246
0.373984	0.609497
0.445752	0.720536
0.373737	-0.9263
0.408889	-0.552421
0.402945	2.18975
0.350949	0.469715
0.378307	-1.78773
0.307099	-0.991678
0.348059	-0.0909914
0.444444	-0.308148
0.378049	0.615068
0.368495	1.22908
0.428184	0.152367
0.423611	0.762502
0.411681	1.06229
0.428571	-0.56248
0.520325	1.32536
0.245752	-0.326105
0.341049	-1.26926
0.441632	0.169713
0.337778	0.787039
0.379509	-0.12879
0.445851	-1.04495
0.416667	0.168348
0.411924	-0.161891
0.297907	-1.03604
0.409639	1.44784
0.42838	0.567156
0.469444	-0.205053
0.427128	-0.64755

## Sheet: Figure3h
brain	behavior
0.227273	0.777611
0.268116	0.0320032
0.197183	0.392611
0.131944	-1.47827
0.169231	-0.921548
0.236111	1.88955
0.263889	0.01023
0.166667	-0.0374735
0.205882	0.0766634
0.122951	1.31931
0.193548	0.340672
0.185714	0.164807
0.223214	0.185216
0.222222	1.52312
0.181818	-0.957785
0.159722	1.04065
0.291667	-0.440655
0.236111	0.687694
0.208333	-0.118307
0.232394	1.87157
0.201389	-0.313388
0.195652	-0.715048
0.229167	0.559471
0.197183	-1.26945
0.169231	0.566671
0.0785714	-0.377814
0.144928	-0.327114
0.265625	-1.13479
0.166667	-1.05845
0.174242	0.189702
0.195652	-0.109993
0.140845	-0.0400932
0.202899	0.732574
0.347222	1.56142
0.215278	1.2314
0.173611	-1.3836
0.184615	-0.179549
0.204225	0.295258
0.176056	-0.993801
0.222222	0.674455
0.173611	-1.70154
0.222222	-0.860166
0.270833	0.85239
0.1875	-0.162136
0.210145	1.62281
0.185714	0.27165
0.207143	0.695757
0.138889	-0.298611

## Sheet: Figure5a
X_c	y_c
0.933286	0.470225
1.2432	0.153025
0.592987	0.60257
2.09209	0.625931
-0.924278	-0.157215
1.69979	0.900503
0.458826	0.30379
-0.678762	0.184598
2.12756	0.447943
1.99636	0.237042
-2.53705	-2.068
0.432613	0.687092
1.41106	0.0375947
-2.25526	-1.54741
-1.01641	-0.630971
1.57277	0.357772
0.313922	0.517557
-1.35981	-0.446378
-0.0943651	-0.631316
0.786242	0.643541
-1.26084	0.0223836
2.19036	0.454404
-1.19097	-1.92384
0.544362	-0.0338949
-0.910359	0.13793
0.343341	0.462821
-0.797265	0.574478
-0.840295	-0.36742
-1.34881	-0.313163
-0.703616	0.338675
0.28926	0.436763
-0.484473	-0.0431522
0.563527	0.0280422
-0.021467	0.642422
-0.326106	-0.316942
-1.05613	0.443786
1.93225	0.17848
1.10564	0.17889
-0.0272752	0.146183
-1.58444	-0.12632
-2.01485	0.816721
0.642447	-0.445669
-3.14855	-1.91968
1.30949	-0.0597888

## Sheet: Figure5b
brain	behavior
0.364883	1.00571
0.316736	0.403244
0.300819	1.97015
0.403689	0.388116
0.250346	0.582422
0.3738	0.733715
0.297814	2.04281
0.267956	0.381655
0.29918	1.41397
0.334938	0.584719
0.217236	-1.41814
0.356557	1.06113
0.3	-1.09514
0.216216	-1.08404
0.29039	-0.450863
0.348837	0.377356
0.26539	-0.225474
0.27591	-1.15203
0.289256	-0.293691
0.296703	-0.126168
0.254132	-1.06064
0.294925	-0.254346
0.288379	-0.522425
0.277701	-1.30093
0.271429	0.710516
0.338377	-0.0873793
0.263338	1.10757
0.20332	-0.624671
0.244799	-0.341382
0.320793	0.0183373
0.316438	0.247723
0.283541	-0.0769846
0.198903	0.0221416
0.308379	1.07714
0.206537	-1.42397
0.258219	0.378072
0.309426	-0.0794339
0.27915	1.67998
0.25	-0.396962
0.226008	0.015804
0.161005	1.38852
0.290345	-0.184532
0.212377	-1.98167
0.316116	-0.859524

[truncated: 44 more sheets: Figure5c, Figure7a, Figure7b, Figure7c, Figure7d, FigureS2bc, FigureS3a, FigureS3b, FigureS3c, FigureS3d, FigureS4, FigureS5, FigureS6a, FigureS6b, FigureS7a, FigureS7b, FigureS8a, FigureS8b, FigureS8c, FigureS8d …]
